# Supplementary material for: Site Disorder Drives Cyanide Dynamics and Fast Ion Transport in Li6PS5CN
Source: Chem Mater. 2024 Sep 25;36(19):9424–41. doi: 10.1021/acs.chemmater.4c00979 (PMC11467833; doi:10.1021/acs.chemmater.4c00979)
Supplement: Supplementary file 2 — cm4c00979_si_002.txt [file cm4c00979_si_002.txt]

r_exp  5.37746204 r_exp_dash  22.3183371 r_wp  7.67468466 r_wp_dash  31.8526097 r_p  5.67429039 r_p_dash  39.0758771 weighted_Durbin_Watson  0.487111061 gof  1.42719458
iters 100000
do_errors
xdd "11bmb_6530.xye"
	r_exp  5.37746204 r_exp_dash  22.3183371 r_wp  7.67468466 r_wp_dash  31.8526097 r_p  5.67429039 r_p_dash  39.0758771 weighted_Durbin_Watson  0.487111061 gof  1.42719458
	x_calculation_step 0.02
	bkg @  228.037182`_0.235499991 -69.8791078`_0.400243021 -45.6571486`_0.379807484  64.6846145`_0.385933929 -33.5720161`_0.371049481 -19.8921311`_0.35811003  47.3340932`_0.346814125 -29.5186739`_0.352202502  1.19162545`_0.34439784  0.683566754`_0.341855847 -3.71520865`_0.335803448  10.5243813`_0.332558287 -13.282118`_0.332853915 -4.03637806`_0.325806349  17.8029218`_0.320351316 -10.4807707`_0.319520749 -4.32481142`_0.309785684  11.5489996`_0.309290609 -4.60920085`_0.296515175 -4.44270966`_0.301113878  6.75406018`_0.290092969 -0.252364744`_0.281971731 -2.54935183`_0.273158115  0.605692569`_0.269792525 -2.27953969`_0.244522138 -3.95805254`_0.244985379
	start_X  2
	finish_X  21
	LP_Factor( 0)
	Rp 1000
	Rs 1000
	Simple_Axial_Model( 2)
	lam
		ymin_on_ymax  0.001
		la  1 lo  0.458114 lh  0.501844
	str 
		LVol_FWHM_CS_G_L( 1, 31.17936`_0.66209, 0.89, 43.58902`_0.92561,,,@, 48.97643`_1.04001)
		e0_from_Strain( 0.00000`_0.00003,,,@, 0.00010`_0.01345_LIMIT_MIN_0.0001)
		r_bragg  4.29784679
		phase_MAC  1.71682672
		phase_name "Li6PS5CN"
		MVW( 1019.857, 977.445`_0.033, 100.000`_0.000)
		space_group F-43m
		scale @  1.34304959e-006`_7.343e-009
		Phase_LAC_1_on_cm( 2.97456`_0.00010)
		Phase_Density_g_on_cm3( 1.73259`_0.00006)
		'Cubic(@  9.924667_0.000140)
		a lpa  9.924244`_0.000112
		b =lpa;
		c =lpa;
		al 90
		be 90
		ga 90
		site Li1 num_posns  48 x  0.3044 y  0.0253 z  0.6956 occ LI  0.4 beq  2
		site Li2 num_posns  24 x  0.25 y  0.009 z  0.75 occ LI  0.2 beq  2
		site P1 num_posns  4 x  1 y  0.5 z  1 occ P  1 beq @  3.43379`_0.12240
		site S1 num_posns  16 x  =S1_pos; y  =-S1_pos; z  =0.5+S1_pos; occ S  1 beq @  5.88120`_0.08476
		site S2 num_posns  4 x  1 y  1 z  1 occ S  =S2_occ; beq 2
		site S3 num_posns  4 x  0.75 y  0.75 z  0.75 occ S  =1-S2_occ; beq 2
		site C1 num_posns  24 x  =C1_pos; y  0 z  0 occ C  =CN1_occ; beq  3.94
		site N1 num_posns  24 x  =C1_pos; y  0 z  0 occ N  =CN1_occ; beq  3.94
		site C2 num_posns  16 x  =C2_pos; y  =C2_pos; z  =C2_pos; occ C  =CN2_occ; beq  3.94
		site N2 num_posns  16 x  =N2_pos; y  =N2_pos; z  =N2_pos; occ N  =CN2_occ; beq  3.94
		
		
		prm S1_pos  0.12239`_0.00020
		prm S2_occ  0.67920`_0.00873
		'Refine occupancies based on: Total CN = 4, CN2+S3 = 4, and CN1+S2 = 4
		prm CN1_occ  = (1/6)-(1/6)*S2_occ;
		prm CN2_occ = (1/4)-(1/4)*(1-S2_occ);
		prm C1_pos = 0.58/Get(a);
		'Refine CN2 pos based on cube diagonal w/ length of 0.58 (1/2 of a CN bond)
		prm C2_pos = (Get(a)*(3/4)-(0.58/(3)^(1/2)))/(Get(a));
		prm N2_pos = (Get(a)*(3/4)+(0.58/(3)^(1/2)))/(Get(a));

' Output to file:
'{{{  
  out ".\results.txt" append
   Out_String(filename)
   Out(Temperature(Run_Number))
   Out(lpa,			" %11.9f")
   Out(Get_Prm_Error(lpa),			" %11.9f")
   'Out(Ycalc,			" %11.9f")
   'Out(a_err,			" %11.9f")
   Out(S1_pos,			" %11.9f")
   Out(C1_pos,			" %11.9f")
   Out(C2_pos,			" %11.9f")
   Out(N2_pos,			" %11.9f")
   Out(Get(r_wp),			" %11.9f")
   'Out(Get(gof), 	" %11.5f")
   'Out(Get(r_bragg), 	" %11.5f")
   Out(Get(scale),			" %11.9f")
     Out_String(\n)
'  '}}}
	
		
C_matrix_normalized
{
                             1   2   3   4   5   6   7   8   9  10  11  12  13  14  15  16  17  18  19  20  21  22  23  24  25  26  27  28  29  30  31  32  33  34
bkg25949264            1:  100 -37  58 -15  47 -24  55 -24  44 -25  43 -13  25 -11  34 -19  33 -10  22 -11  20  -3  16 -11  17 -13  -0 -13   5  13   6  -6  10  -7
bkg25949520            2:  -37 100 -32  61 -21  61 -28  58 -26  50 -22  41 -13  35 -16  38 -15  32 -11  23  -5  22  -7  20  -9  11   0  14   8  14 -15 -14  -8  -0
bkg25953360            3:   58 -32 100 -36  70 -24  59 -26  57 -22  44 -19  44 -19  36 -12  32 -13  30  -6  23 -11  21  -5  10   1   0  13  -4   0  -2   4   6   2
bkg25943632            4:  -15  61 -36 100 -39  68 -22  53 -21  50 -20  48 -24  44 -13  31 -12  31 -11  31 -11  23  -8  18  -2  13   0 -18 -13 -14  18  16  10  -1
bkg25937744            5:   47 -21  70 -39 100 -38  67 -17  50 -22  54 -27  47 -19  39 -12  31 -11  31 -15  28  -8  18  -5  16  -3   0  -1  -4   2  -9  -9 -20  -0
bkg25944656            6:  -24  61 -24  68 -38 100 -36  64 -20  57 -26  55 -21  45 -19  40 -15  33 -13  33 -13  24  -6  21  -9  15   0   6   1   0  -0   2   7   2
bkg25941584            7:   55 -28  59 -22  67 -36 100 -36  68 -23  55 -22  49 -22  45 -19  39 -14  31 -12  28 -10  24  -8  16  -4   0  -4  -2   1   2  -0   2  -3
bkg25938768            8:  -24  58 -26  53 -17  64 -36 100 -38  66 -19  49 -20  50 -21  45 -19  38 -13  27  -8  29 -12  23  -5  14   0  -3  -3   0  -4  -5 -15  -0
bkg25944912            9:   44 -26  57 -21  50 -20  68 -38 100 -34  62 -17  49 -21  50 -23  42 -17  34  -9  25 -12  26 -10  17  -3   0   4  -2  -1   5   7  14  -6
bkg25953616           10:  -25  50 -22  50 -22  57 -23  66 -34 100 -37  63 -14  49 -23  51 -23  41 -17  35 -12  24  -9  27 -14  23  -0   5   2  -6  -5  -1  -7  -1
bkg25950800           11:   43 -22  44 -20  54 -26  55 -19  62 -37 100 -35  57 -16  49 -23  48 -21  39 -16  29  -8  22 -12  23  -9  -0 -13  -2  -2   7   2  -0   3
bkg25945680           12:  -13  41 -19  48 -27  55 -22  49 -17  63 -35 100 -34  62 -18  45 -19  46 -20  38 -15  30  -9  23  -9  17   0   4   5   1   2   3  14  -3
bkg25941840           13:   25 -13  44 -24  47 -21  49 -20  49 -14  57 -34 100 -36  56 -13  42 -17  42 -18  32 -16  27  -7  11   4  -0  12  14  -2 -12  -7 -13  -0
bkg25938000           14:  -11  35 -19  44 -19  45 -22  50 -21  49 -16  62 -36 100 -34  58 -15  42 -17  44 -21  35 -14  25  -5  16  -1 -17  -1 -14  13  10   1   4
bkg25945936           15:   34 -16  36 -13  39 -19  45 -21  50 -23  49 -18  56 -34 100 -34  59 -14  44 -17  44 -16  31 -12  24  -7   1  -1 -13   6   1  -0   5  -8
bkg25938256           16:  -19  38 -12  31 -12  40 -19  45 -23  51 -23  45 -13  58 -34 100 -35  60 -16  43 -14  40 -16  34 -14  23   0  10  -2   4  -9  -5 -11   6
bkg25947216           17:   33 -15  32 -12  31 -15  39 -19  42 -23  48 -19  42 -15  59 -35 100 -34  58 -13  38 -13  38 -18  26  -9   0  -5   0   4   6   2   7  -1
bkg25940816           18:  -10  32 -13  31 -11  33 -14  38 -17  41 -21  46 -17  42 -14  60 -34 100 -33  54  -7  39 -14  39 -15  22   1   6  -2   8  -8  -7  -5  -7
bkg25949776           19:   22 -11  30 -11  31 -13  31 -13  34 -17  39 -20  42 -17  44 -16  58 -33 100 -29  53 -11  35 -14  32 -10   1  -1  -6  -1   4   5   2   4
bkg25951824           20:  -11  23  -6  31 -15  33 -12  27  -9  35 -16  38 -18  44 -17  43 -13  54 -29 100 -31  51  -7  35 -13  31  -0   1  -8  -7   9  12  14   1
bkg25952080           21:   20  -5  23 -11  28 -13  28  -8  25 -12  29 -15  32 -21  44 -14  38  -7  53 -31 100 -27  48  -8  26  -8  -0   8  -9  17 -10 -11  -7  -9
bkg25948496           22:   -3  22 -11  23  -8  24 -10  29 -12  24  -8  30 -16  35 -16  40 -13  39 -11  51 -27 100 -31  49  -6  18   1  -5  -2   6   1  -2  -2  -0
bkg25946192           23:   16  -7  21  -8  18  -6  24 -12  26  -9  22  -9  27 -14  31 -16  38 -14  35  -7  48 -31 100 -31  41  -0   1   8   0   5  -2  -1  10 -10
bkg25942352           24:  -11  20  -5  18  -5  21  -8  23 -10  27 -12  23  -7  25 -12  34 -18  39 -14  35  -8  49 -31 100 -34  45   0   6  -4   1  -4  -1  -5   3
bkg25946704           25:   17  -9  10  -2  16  -9  16  -5  17 -14  23  -9  11  -5  24 -14  26 -15  32 -13  26  -6  41 -34 100 -28   1 -15 -10  -2   8   3  -1  -6
bkg25942608           26:  -13  11   1  13  -3  15  -4  14  -3  23  -9  17   4  16  -7  23  -9  22 -10  31  -8  18  -0  45 -28 100   0  -1  -1 -23   2   9  -8  -2
lpa                   27:   -0   0   0   0   0   0   0   0   0  -0  -0   0  -0  -1   1   0   0   1   1  -0  -0   1   1   0   1   0 100   1  -1   0  -1  -0  -0   1
scale21689408_        28:  -13  14  13 -18  -1   6  -4  -3   4   5 -13   4  12 -17  -1  10  -5   6  -1   1   8  -5   8   6 -15  -1   1 100  28  67 -46 -31  20   1
beq26416208_          29:    5   8  -4 -13  -4   1  -2  -3  -2   2  -2   5  14  -1 -13  -2   0  -2  -6  -8  -9  -2   0  -4 -10  -1  -1  28 100  13 -26 -29  -9  23
beq26417168_          30:   13  14   0 -14   2   0   1   0  -1  -6  -2   1  -2 -14   6   4   4   8  -1  -7  17   6   5   1  -2 -23   0  67  13 100 -43 -49  16 -10
m64322a69_8           31:    6 -15  -2  18  -9  -0   2  -4   5  -5   7   2 -12  13   1  -9   6  -8   4   9 -10   1  -2  -4   8   2  -1 -46 -26 -43 100  92  27   7
m64322a69_9           32:   -6 -14   4  16  -9   2  -0  -5   7  -1   2   3  -7  10  -0  -5   2  -7   5  12 -11  -2  -1  -1   3   9  -0 -31 -29 -49  92 100  27   8
S1_pos                33:   10  -8   6  10 -20   7   2 -15  14  -7  -0  14 -13   1   5 -11   7  -5   2  14  -7  -2  10  -5  -1  -8  -0  20  -9  16  27  27 100  -9
S2_occ                34:   -7  -0   2  -1  -0   2  -3  -0  -6  -1   3  -3  -0   4  -8   6  -1  -7   4   1  -9  -0 -10   3  -6  -2   1   1  23 -10   7   8  -9 100
}
